# Supplementary material for: Protective Effects of Peroxiredoxin 4 (PRDX4) on Cholestatic Liver Injury
Source: Int J Mol Sci. 2018 Aug 24;19(9):2509. doi: 10.3390/ijms19092509 (PMC6163182; doi:10.3390/ijms19092509)
Supplement: Supplementary file 1 [file ijms-19-02509-s001.zip]

Archive with 1 entries (1 files):
- ijms-344736-SI.pdf
